# Supplementary material for: Individualism versus collective movement during travel
Source: Sci Rep. 2022 May 7;12:7508. doi: 10.1038/s41598-022-11469-1 (PMC9079110; doi:10.1038/s41598-022-11469-1)
Supplement: Supplementary file 4 — Supplementary Information. [file 41598_2022_11469_MOESM4_ESM.xlsx]

## Sheet: Metadata
The study was conducted in Jan-March 2019 in Osa Peninsula, Costa Rica, at a long-term field site (Osa Conservation’s Piro Biological Station), MS, by Clare Doherty and Mark Laidre (both at Dartmouth at time of publication).
Sheet	Column name		Each row represents 1 experiment
Freeroam	Video name
	Condition	i.e. control (apparatus with no shell collective) or experimental (apparatus with shell collective)
	Stimulus direction	i.e. right or left parallel with shore
	condxstimdir	i.e. control to the right, control to the left, experimental to the right, experimental to the left
	Angle of divergence (º)	Angle of divergence (º) between stimulus and focal crab trajectories, measured clockwise (see supplementary video 1 for further explanation of how this was measured)
	Crab_direction_deg_true	Crab direction in degrees relative to true North
	Crab_direction_deg_mag	Crab direction in degrees relative to magnetic North
	Crab_direction_rad_mag	Crab direction in radians relative to magnetic North
Handled	Condition	i.e. control (apparatus with no shell collective) or experimental (apparatus with shell collective)
	Stimulus direction	i.e. right, left, towards the forest, towards the ocean
	condxstimdir	i.e. control to the right, control to the left, control to the forest, control to the ocean, experimental to the right, experimental to the left, experimental to the forest, experimental to the ocean
	Crab_direction_deg	Crab direction in degrees
	Crab_direction_rad	Crab direction in radians
	Displacement (cm)	Linear distance moved from starting position in cm
Displacement	Stimulus direction	i.e. right, left, towards the forest, towards the ocean
	Displacement (cm)	Linear distance moved from starting position in cm
	Condition	i.e. control (apparatus with no shell collective) or experimental (apparatus with shell collective)
	condxstimdir	i.e. control to the right, control to the left, control to the forest, control to the ocean, experimental to the right, experimental to the left, experimental to the forest, experimental to the ocean
Stimulus interactions	Video name
	Initiated contact	yes or no (see supplementary video 2 for example of 'initiated contact')
	Bumped by	yes or no (see supplementary video 3 for example of 'bumped')
Interobserver reliability	Video name
	MP - bearing relative to stimulus (º)	Angle of divergence (º) fromm freeroam sheet, as measured by Meghan Poth
	CD - bearing relative to stimulus (º)	Angle of divergence (º) fromm freeroam sheet, as measured by Clare Doherty

## Sheet: Freeroam
Video name	Condition	Stimulus direction	condxstimdir	Angle of divergence (º) between stimulus and focal crab trajectories (clockwise)	Crab_direction_deg_true	Crab_direction_deg_mag	Crab_direction_rad_mag
CR5th1	Control	Right	CR	268	22	24.1	0.420624
CR5th2	Control	Right	CR	254	8	10.1	0.176278
CR5th3	Control	Right	CR	270	24	26.1	0.455531
CR5th4	Control	Right	CR	242	356	358.1	6.25002
CR5th5	Control	Right	CR	243	357	359.1	6.26748
CR5th6	Control	Right	CR	284	38	40.1	0.699877
CR5th7	Control	Right	CR	302	56	58.1	1.01404
CR6th1	Control	Right	CR	319	73	75.1	1.31074
CR6th2	Control	Right	CR	309	63	65.1	1.13621
CR6th3	Control	Right	CR	298	52	54.1	0.944223
CR6th4	Control	Right	CR	25	139	141.1	2.46266
CR6th5	Control	Right	CR	182	296	298.1	5.20283
CR6th6	Control	Right	CR	262	16	18.1	0.315905
CR6th7	Control	Right	CR	253	7	9.1	0.158825
CR6th8	Control	Right	CR	243	357	359.1	6.26748
CR6th9	Control	Right	CR	226	340	342.1	5.97077
CR6th10	Control	Right	CR	213	327	329.1	5.74388
CR7th1	Control	Right	CR	62	176	178.1	3.10843
CR7th2	Control	Right	CR	76	190	192.1	3.35278
CR7th3	Control	Right	CR	149	263	265.1	4.62687
ER4th1	Experimental	Right	ER	0	114	116.1	2.02633
ER4th2	Experimental	Right	ER	24	138	140.1	2.44521
ER4th3	Experimental	Right	ER	72	186	188.1	3.28296
ER4th4	Experimental	Right	ER	236	350	352.1	6.1453
ER4th5	Experimental	Right	ER	242	356	358.1	6.25002
ER5th1	Experimental	Right	ER	159	273	275.1	4.8014
ER5th2	Experimental	Right	ER	28	142	144.1	2.51502
ER5th3	Experimental	Right	ER	0	114	116.1	2.02633
ER5th4	Experimental	Right	ER	202	316	318.1	5.55189
ER6th1	Experimental	Right	ER	207	321	323.1	5.63916
ER6th2	Experimental	Right	ER	3	117	119.1	2.07869
ER6th3	Experimental	Right	ER	0	114	116.1	2.02633
ER6th4	Experimental	Right	ER	208	322	324.1	5.65661
ER6th5	Experimental	Right	ER	87	201	203.1	3.54476
ER6th6	Experimental	Right	ER	85	199	201.1	3.50986
ER7th1	Experimental	Right	ER	309	63	65.1	1.13621
ER7th2	Experimental	Right	ER	4	118	120.1	2.09614
ER7th3	Experimental	Right	ER	336	90	92.1	1.60745
ER7th4	Experimental	Right	ER	286	40	42.1	0.734784
ER7th5	Experimental	Right	ER	9	123	125.1	2.18341
CL4th1	Control	Left	CL	120	54	56.1	0.97913
CL4th2	Control	Left	CL	105	39	41.1	0.71733
CL4th3	Control	Left	CL	116	50	52.1	0.909317
CL4th4 (a&b)	Control	Left	CL	52	346	348.1	6.07549
CL4th5	Control	Left	CL	244	178	180.1	3.14334
CL4th6 (a&b)	Control	Left	CL	66	0	2.1	0.0366519
CL5th1	Control	Left	CL	80	14	16.1	0.280998
CL5th2	Control	Left	CL	67	1	3.1	0.0541052
CL5th3 (a&b)	Control	Left	CL	140	74	76.1	1.3282
CL5th4	Control	Left	CL	78	12	14.1	0.246091
CL5th5	Control	Left	CL	86	20	22.1	0.385718
CL6th1	Control	Left	CL	34	328	330.1	5.76133
CL6th2	Control	Left	CL	188	122	124.1	2.16595
CL6th3	Control	Left	CL	260	194	196.1	3.42259
CL6th4	Control	Left	CL	135	69	71.1	1.24093
CL6th5	Control	Left	CL	235	169	171.1	2.98626
CL7th1	Control	Left	CL	302	236	238.1	4.15563
CL7th2	Control	Left	CL	229	163	165.1	2.88154
CL7th3	Control	Left	CL	294	228	230.1	4.016
CL7th4	Control	Left	CL	66	0	2.1	0.0366519
EL5th1	Experimental	Left	EL	100	34	36.1	0.630064
EL5th2	Experimental	Left	EL	136	70	72.1	1.25838
EL5th3	Experimental	Left	EL	352	286	288.1	5.02829
EL5th4	Experimental	Left	EL	305	239	241.1	4.20799
EL5th5	Experimental	Left	EL	136	70	72.1	1.25838
EL5th6	Experimental	Left	EL	45	339	341.1	5.95332
EL6th1	Experimental	Left	EL	85	19	21.1	0.368264
EL6th2	Experimental	Left	EL	106	40	42.1	0.734784
EL6th3	Experimental	Left	EL	5	299	301.1	5.25519
EL6th4	Experimental	Left	EL	135	69	71.1	1.24093
EL6th5	Experimental	Left	EL	87	21	23.1	0.403171
EL6th6	Experimental	Left	EL	10	304	306.1	5.34245
EL6th7	Experimental	Left	EL	80	14	16.1	0.280998
EL6th8	Experimental	Left	EL	115	49	51.1	0.891863
EL7th1	Experimental	Left	EL	0	294	296.1	5.16792
EL7th2	Experimental	Left	EL	5	299	301.1	5.25519
EL7th3	Experimental	Left	EL	15	309	311.1	5.42972
EL7th4	Experimental	Left	EL	180	114	116.1	2.02633
EL7th5	Experimental	Left	EL	222	156	158.1	2.75937
EL7th6	Experimental	Left	EL	266	200	202.1	3.52731

## Sheet: Handled 
Condition	Stimulus direction	condxstimdir	Crab_direction_deg	Crab_direction_rad	Displacement (cm)
Control	Right	CR	143	2.49575	135
Control	Right	CR	145	2.53065	202
Control	Right	CR	107	1.86745	174
Control	Right	CR	158	2.75754	222
Control	Right	CR	179	3.12405	151
Control	Right	CR	99	1.72783	116
Control	Right	CR	239	4.17121	133
Control	Right	CR	166	2.89716	224
Control	Right	CR	156	2.72263	133
Control	Right	CR	157	2.74009	191
Control	Right	CR	237	4.13631	152
Control	Right	CR	204	3.56037	195
Control	Right	CR	222	3.87452	188
Control	Right	CR	193	3.36839	163
Control	Right	CR	200	3.49056	64
Control	Right	CR	185	3.22876	277
Control	Right	CR	148	2.58301	185
Control	Right	CR	252	4.3981	156
Control	Right	CR	160	2.79244	170
Control	Right	CR	207	3.61273	155
Control	Right	CR	76	1.32641	156
Control	Right	CR	174	3.03678	187
Experimental	Right	ER	175	3.05424	173
Experimental	Right	ER	229	3.99669	49
Experimental	Right	ER	331	5.77687	92
Experimental	Right	ER	147	2.56556	129
Experimental	Right	ER	225	3.92688	226
Experimental	Right	ER	149	2.60046	138
Experimental	Right	ER	111	1.93726	166
Experimental	Right	ER	180	3.1415	109
Experimental	Right	ER	57	0.994808	117
Experimental	Right	ER	32	0.558489	107
Experimental	Right	ER	88	1.53584	122
Experimental	Right	ER	153	2.67028	81
Experimental	Right	ER	218	3.80471	190
Experimental	Right	ER	166	2.89716	163
Experimental	Right	ER	181	3.15895	189
Experimental	Right	ER	341	5.9514	84
Experimental	Right	ER	216	3.7698	165
Experimental	Right	ER	33	0.575942	84
Control	Left	CL	353	6.16083	237
Control	Left	CL	193	3.36839	183
Control	Left	CL	57	0.994808	220
Control	Left	CL	210	3.66508	183
Control	Left	CL	175	3.05424	97
Control	Left	CL	171	2.98442	163
Control	Left	CL	145	2.53065	185
Control	Left	CL	153	2.67028	162
Control	Left	CL	142	2.47829	179
Control	Left	CL	217	3.78725	134
Control	Left	CL	146	2.54811	69
Control	Left	CL	72	1.2566	103
Control	Left	CL	125	2.1816	143
Control	Left	CL	163	2.8448	213
Control	Left	CL	249	4.34574	119
Control	Left	CL	199	3.4731	176
Control	Left	CL	180	3.1415	141
Control	Left	CL	20	0.349056	143
Control	Left	CL	214	3.73489	103
Control	Left	CL	188	3.28112	80
Control	Left	CL	167	2.91461	146
Experimental	Left	EL	240	4.18867	118
Experimental	Left	EL	201	3.50801	167
Experimental	Left	EL	183	3.19386	70
Experimental	Left	EL	148	2.58301	261
Experimental	Left	EL	222	3.87452	145
Experimental	Left	EL	326	5.68961	60
Experimental	Left	EL	109	1.90235	124
Experimental	Left	EL	96	1.67547	96
Experimental	Left	EL	118	2.05943	196
Experimental	Left	EL	196	3.42074	153
Experimental	Left	EL	270	4.71225	155
Experimental	Left	EL	13	0.226886	14
Experimental	Left	EL	1	0.0174528	112
Experimental	Left	EL	61	1.06462	229
Experimental	Left	EL	230	4.01414	143
Experimental	Left	EL	209	3.64763	184
Experimental	Left	EL	106	1.84999	14
Experimental	Left	EL	79	1.37877	98
Experimental	Left	EL	187	3.26367	122
Control	Forest	CF	58	1.01226	94
Control	Forest	CF	195	3.40329	163
Control	Forest	CF	198	3.45565	280
Control	Forest	CF	188	3.28112	172
Control	Forest	CF	221	3.85706	241
Control	Forest	CF	235	4.1014	168
Control	Forest	CF	35	0.610847	152
Control	Forest	CF	216	3.7698	284
Control	Forest	CF	196	3.42074	199
Control	Forest	CF	210	3.66508	116
Control	Forest	CF	187	3.26367	242.5
Control	Forest	CF	129	2.25141	284
Control	Forest	CF	140	2.44339	170
Control	Forest	CF	173	3.01933	159
Control	Forest	CF	197	3.4382	162
Experimental	Forest	EF	5	0.0872639	104
Experimental	Forest	EF	172	3.00188	56
Experimental	Forest	EF	130	2.26886	89
Experimental	Forest	EF	33	0.575942	150
Experimental	Forest	EF	273	4.76461	101
Experimental	Forest	EF	274	4.78206	216
Experimental	Forest	EF	208	3.63018	196
Experimental	Forest	EF	115	2.00707	100
Experimental	Forest	EF	302	5.27074	115
Experimental	Forest	EF	219	3.82216	128
Experimental	Forest	EF	187	3.26367	205
Experimental	Forest	EF	25	0.436319	163
Experimental	Forest	EF	230	4.01414	194
Experimental	Forest	EF	221	3.85706	203.5
Experimental	Forest	EF	231	4.03159	151
Experimental	Forest	EF	120	2.09433	43
Experimental	Forest	EF	74	1.29151	225
Experimental	Forest	EF	146	2.54811	196
Experimental	Forest	EF	30	0.523583	12
Experimental	Forest	EF	173	3.01933	109
Experimental	Forest	EF	218	3.80471	85
Experimental	Forest	EF	249	4.34574	143
Experimental	Forest	EF	260	4.53772	88
Experimental	Forest	EF	228	3.97923	95
Experimental	Forest	EF	161	2.8099	123
Control	Ocean	CO	94	1.64056	74
Control	Ocean	CO	8	0.139622	161
Control	Ocean	CO	144	2.5132	101
Control	Ocean	CO	240	4.18867	170
Control	Ocean	CO	240	4.18867	164
Control	Ocean	CO	243	4.24102	117
Control	Ocean	CO	32	0.558489	119
Control	Ocean	CO	121	2.11179	148
Control	Ocean	CO	112	1.95471	147
Control	Ocean	CO	158	2.75754	220
Control	Ocean	CO	34	0.593394	163
Control	Ocean	CO	94	1.64056	84
Control	Ocean	CO	236	4.11886	240
Control	Ocean	CO	188	3.28112	212
Control	Ocean	CO	186	3.24622	227
Control	Ocean	CO	207	3.61273	171
Control	Ocean	CO	184	3.21131	147
Control	Ocean	CO	106	1.84999	40
Control	Ocean	CO	157	2.74009	118
Control	Ocean	CO	216	3.7698	148
Control	Ocean	CO	265	4.62499	99
Control	Ocean	CO	63	1.09953	67
Experimental	Ocean	EO	182	3.17641	111
Experimental	Ocean	EO	163	2.8448	167
Experimental	Ocean	EO	205	3.57782	169
Experimental	Ocean	EO	198	3.45565	121
Experimental	Ocean	EO	197	3.4382	152
Experimental	Ocean	EO	191	3.33348	100
Experimental	Ocean	EO	59	1.02971	167
Experimental	Ocean	EO	209	3.64763	106
Experimental	Ocean	EO	145	2.53065	54
Experimental	Ocean	EO	183	3.19386	196
Experimental	Ocean	EO	36	0.6283	203
Experimental	Ocean	EO	224	3.90942	269
Experimental	Ocean	EO	206	3.59527	165
Experimental	Ocean	EO	218	3.80471	95
Experimental	Ocean	EO	184	3.21131	192
Experimental	Ocean	EO	195	3.40329	82
Experimental	Ocean	EO	230	4.01414	155
Experimental	Ocean	EO	221	3.85706	201

## Sheet: Displacement
Stimulus direction	Displacement (cm)	Condition	condxstimdir
Right	135	Control	CR
Right	202	Control	CR
Right	174	Control	CR
Right	222	Control	CR
Right	151	Control	CR
Right	116	Control	CR
Right	133	Control	CR
Right	224	Control	CR
Right	133	Control	CR
Right	191	Control	CR
Right	152	Control	CR
Right	195	Control	CR
Right	188	Control	CR
Right	163	Control	CR
Right	64	Control	CR
Right	277	Control	CR
Right	185	Control	CR
Right	156	Control	CR
Right	170	Control	CR
Right	155	Control	CR
Right	156	Control	CR
Right	187	Control	CR
Right	173	Experimental	ER
Right	49	Experimental	ER
Right	92	Experimental	ER
Right	129	Experimental	ER
Right	226	Experimental	ER
Right	138	Experimental	ER
Right	166	Experimental	ER
Right	109	Experimental	ER
Right	117	Experimental	ER
Right	107	Experimental	ER
Right	122	Experimental	ER
Right	81	Experimental	ER
Right	190	Experimental	ER
Right	163	Experimental	ER
Right	189	Experimental	ER
Right	84	Experimental	ER
Right	165	Experimental	ER
Right	84	Experimental	ER
Left	237	Control	CL
Left	183	Control	CL
Left	220	Control	CL
Left	183	Control	CL
Left	97	Control	CL
Left	163	Control	CL
Left	185	Control	CL
Left	162	Control	CL
Left	179	Control	CL
Left	134	Control	CL
Left	69	Control	CL
Left	103	Control	CL
Left	143	Control	CL
Left	213	Control	CL
Left	119	Control	CL
Left	176	Control	CL
Left	141	Control	CL
Left	143	Control	CL
Left	103	Control	CL
Left	80	Control	CL
Left	146	Control	CL
Left	118	Experimental	EL
Left	167	Experimental	EL
Left	70	Experimental	EL
Left	261	Experimental	EL
Left	145	Experimental	EL
Left	60	Experimental	EL
Left	124	Experimental	EL
Left	96	Experimental	EL
Left	196	Experimental	EL
Left	153	Experimental	EL
Left	155	Experimental	EL
Left	14	Experimental	EL
Left	112	Experimental	EL
Left	229	Experimental	EL
Left	143	Experimental	EL
Left	184	Experimental	EL
Left	14	Experimental	EL
Left	98	Experimental	EL
Left	122	Experimental	EL
Forest	94	Control	CF
Forest	163	Control	CF
Forest	280	Control	CF
Forest	172	Control	CF
Forest	241	Control	CF
Forest	168	Control	CF
Forest	152	Control	CF
Forest	284	Control	CF
Forest	199	Control	CF
Forest	116	Control	CF
Forest	242.5	Control	CF
Forest	284	Control	CF
Forest	170	Control	CF
Forest	159	Control	CF
Forest	162	Control	CF
Forest	104	Experimental	EF
Forest	56	Experimental	EF
Forest	89	Experimental	EF
Forest	150	Experimental	EF
Forest	101	Experimental	EF
Forest	216	Experimental	EF
Forest	196	Experimental	EF
Forest	100	Experimental	EF
Forest	115	Experimental	EF
Forest	128	Experimental	EF
Forest	205	Experimental	EF
Forest	163	Experimental	EF
Forest	194	Experimental	EF
Forest	203.5	Experimental	EF
Forest	151	Experimental	EF
Forest	43	Experimental	EF
Forest	225	Experimental	EF
Forest	196	Experimental	EF
Forest	12	Experimental	EF
Forest	109	Experimental	EF
Forest	85	Experimental	EF
Forest	143	Experimental	EF
Forest	88	Experimental	EF
Forest	95	Experimental	EF
Forest	123	Experimental	EF
Ocean	74	Control	CO
Ocean	161	Control	CO
Ocean	101	Control	CO
Ocean	170	Control	CO
Ocean	164	Control	CO
Ocean	117	Control	CO
Ocean	119	Control	CO
Ocean	148	Control	CO
Ocean	147	Control	CO
Ocean	220	Control	CO
Ocean	163	Control	CO
Ocean	84	Control	CO
Ocean	240	Control	CO
Ocean	212	Control	CO
Ocean	227	Control	CO
Ocean	171	Control	CO
Ocean	147	Control	CO
Ocean	40	Control	CO
Ocean	118	Control	CO
Ocean	148	Control	CO
Ocean	99	Control	CO
Ocean	67	Control	CO
Ocean	111	Experimental	EO
Ocean	167	Experimental	EO
Ocean	169	Experimental	EO
Ocean	121	Experimental	EO
Ocean	152	Experimental	EO
Ocean	100	Experimental	EO
Ocean	167	Experimental	EO
Ocean	106	Experimental	EO
Ocean	54	Experimental	EO
Ocean	196	Experimental	EO
Ocean	203	Experimental	EO
Ocean	269	Experimental	EO
Ocean	165	Experimental	EO
Ocean	95	Experimental	EO
Ocean	192	Experimental	EO
Ocean	82	Experimental	EO
Ocean	155	Experimental	EO
Ocean	201	Experimental	EO

## Sheet: Stimulus interactions
Video name	Initiated contact	Bumped by
ER4th1	y	n
ER4th2	n	n
ER4th3	n	n
ER4th4	n	n
ER4th5	y	n
ER5th1	y	n
ER5th2	y	n
ER5th3	y	n
ER5th4	n	n
ER6th1	n	y
ER6th2	y	n
ER6th3	y	n
ER6th4	y	n
ER6th5	y	n
ER6th6	n	n
ER7th1	n	n
ER7th2	y	n
ER7th3	y	n
ER7th4	n	n
ER7th5	y	y
EL5th1	y	n
EL5th2	n	y
EL5th3	y	y
EL5th4	n	n
EL5th5	y	n
EL5th6	n	n
EL6th1	y	n
EL6th2	y	n
EL6th3	y	n
EL6th4	y	n
EL6th5	y	y
EL6th6	y	n
EL6th7	y	y
EL6th8	n	n
EL7th1	y	n
EL7th2	y	y
EL7th3	n	n
EL7th4	n	y
EL7th5	n	n
EL7th6	n	n

## Sheet: Interobserver reliability
Video name	MP - bearing relative to stimulus (º)	CD - bearing relative to stimulus (º)
ER4t2	26	24
ER4t3	72	72
ER5th1	148	159
ER5th2	30	28
ER5th3	3	0
ER5th4	192	202
ER6th1	206	207
ER6th2	4	3
ER6th4	209	208
ER7th1	321	309
ER7th4	284	286
ER7th5	16	9
EL5th2	126	136
EL5th4	306	305
EL5th6	46	45
EL6th1	87	85
EL6th3	7	5
EL6th4	111	135
EL6th7	80	80
EL6th8	112	115
EL7th1	333	0
EL7th3	13	15
CR5th1	266	268
CR5th3	269	270
CR5th5	240	243
CR5th7	299	302
CR6th1	352	319
CR6th3	297	298
CR6th4	14	25
CR6th7	257	253
CR6th9	228	226
CR7th1	57	62
CR7th3	149	149
CL4th2	107	105
CL4th5	243	244
CL5th2	70	67
CL5th5	84	86
CL6th2	187	188
CL6th4	134	135
CL7th1	297	302
CL7th3	288	294
